# Supplementary material for: Heterostilbene Carbamates with Selective and Remarkable Butyrylcholinesterase Inhibition: Computational Study and Physico-Chemical Properties
Source: Biomolecules. 2025 Jun 5;15(6):825. doi: 10.3390/biom15060825 (PMC12191008; doi:10.3390/biom15060825)
Supplement: Supplementary file 1 [file biomolecules-15-00825-s001.zip]

Archive with 1 entries (1 files):
- biomolecules-3647193-supplementary.pdf
